# Supplementary material for: Is the open access citation advantage real? A systematic review of the citation of open access and subscription-based articles
Source: PLoS One. 2021 Jun 23;16(6):e0253129. doi: 10.1371/journal.pone.0253129 (PMC8221498; doi:10.1371/journal.pone.0253129)
Supplement: S1 Dataset — This table contains data for all of the included studies. (CSV) [file pone.0253129.s003.csv]

Citation	Discipline (OECD)	OA modes included	Study Design	Data Sources	OA (n)	TA (n)	Metrics used	Does the Open Access Citation Advantage Exist?	Risk of Bias (Overall)	Section A: Population	Section B: Data Collection	Section C: Study Design	Section D: Results	Item Type	Journal (if applicable)	Sherpa-Romeo
Abbasi 2018	Social Sciences	Gold	Non-Randomized	Scopus/Elsevier	143 articles	143 articles	Mean Citations Per Article	Yes	High	High	High	Low	High	Article	Global Knowledge, Memory and Communication	Closed
Abt 2017	Medical and Health Sciences	NR	Non-Randomized	Scopus/Elsevier	238 articles	232 articles	Median Citations Per Article	Yes	High	High	High	High	High	Article	Current Medical Research and Opinion	Closed
Alkhawtani 2020	Medical and Health Sciences	Gold	Non-Randomized	Other	86 articles	414 articles	Mean Citations Per Article	Yes	High	High	High	High	High	Article	European Radiology	Closed
Aman 2013	Multidisciplinary	Green and Gold	Non-Randomized	Scopus/Elsevier;Other	24204 articles	25994 articles	Mean Citations Per Article	Sometimes	High	High	High	High	High	Thesis	NA	NA
Anderson 2001	Medical and Health Sciences	Gold	Non-Randomized	Web of Science/Clarivate	432 articles	549 articles	Mean Citations Per Article, Total Citations For All Articles	Yes	High	High	High	High	High	Article	Global Knowledge, Memory and Communication	Closed
Antelman 2014	Multidisciplinary	Green	Non-Randomized	Web of Science/Clarivate	802 articles	1215 articles	Mean Citations Per Article	Yes	High	High	High	High	High	Article	College & Research Libraries	Open
Antoniou 2015	Medical and Health Sciences	NR	Non-Randomized	Scopus/Elsevier	7 articles	219 articles	Median Citations Per Article	No	High	High	High	Low	Low	Article	Annals of Vascular Surgery	Open
Archambault 2014	Multidisciplinary	Green and Gold	Non-Randomized	Scopus/Elsevier	245571 articles	266872 articles	Other Metric	Sometimes	High	High	High	High	High	Conference Presentation	NA	NA
Archambault 2016	Multidisciplinary	Green and Gold	Non-Randomized	Web of Science/Clarivate	NR	NR	Other Metric	Sometimes	High	High	High	High	High	Report	NA	NA
Arendt 2019	Multidisciplinary	Green	Non-Randomized	Web of Science/Clarivate	1227 articles	825 articles	Median Citations Per Article	Yes	High	High	High	Low	High	Article	College & Research Libraries	Open
Atchison 2015	Social Sciences	Green	Non-Randomized	Google Scholar	494 articles	323 articles	Mean Citations Per Article	Yes	High	High	High	High	High	Article	PS - Political Science and Politics	Closed
Atchison 2017	Social Sciences	Green	Non-Randomized	Google Scholar	395 articles	309 articles	Other Metric	Yes	High	High	High	Low	High	Article	PS - Political Science and Politics	Closed
Beatty 2019	Social Sciences	Green and Gold	Non-Randomized	Web of Science/Clarivate	1147 articles	2674 articles	Mean Citations Per Article	Sometimes	High	High	High	Low	Low	Article	Law Library Journal	Open
Bjork 2012	Multidisciplinary	Gold	Non-Randomized	Scopus/Elsevier;Web of Science/Clarivate	1327 (Scopus), 610 (Web of Science) journals	11124 (Scopus), 7609 (Web of Science) journals	Mean Citations Per Article	Sometimes	High	High	High	Low	High	Article	BMC Medicine	Open
Bongiovani 2013	Multidisciplinary	Green and Gold	Non-Randomized	Scopus/Elsevier	272 articles	48 articles	Mean Citations Per Article	No	High	High	High	High	High	Article	Revista Cubana de Informacion en Ciencias de la Salud	Closed
Bordignon 2016	Multidisciplinary	Green and Gold	Non-Randomized	Scopus/Elsevier;Web of Science/Clarivate;Google Scholar	222 articles	118 articles	Median Citations Per Article, Total Citations For All Articles, Other Metric	Sometimes	High	High	High	High	High	Article	I2D � Information, donn�es & documents, A.D.B.S.	Closed
Breugelmans 2018	Medical and Health Sciences	Green and Gold	Non-Randomized	Web of Science/Clarivate	70993 articles	31302 articles	Other Metric	Yes	High	High	High	Low	Low	Article	PLoS One	Open
Brody 2004	Natural Sciences	Green	Non-Randomized	Web of Science/Clarivate	NR	NR	Other Metric	Yes	High	High	High	High	High	Conference Presentation	NA	NA
Brody 2006	Natural Sciences	Green	Non-Randomized	Web of Science/Clarivate	NR	NR	Other Metric	Yes	High	High	High	High	Low	Thesis	NA	NA
Calver 2010	Natural Sciences	Green and Gold	Non-Randomized	Scopus/Elsevier	376 articles	534 articles	Mean Citations Per Article	No	High	High	High	High	High	Article	Conservation Biology	Closed
Campos 2016	Natural Sciences	Gold	Non-Randomized	Scopus/Elsevier	292 articles	347 articles	Mean Citations Per Article, Median Citations Per Article	No	High	High	Low	High	High	Article	Scientometrics	Closed
Caulley 2020	Medical and Health Sciences	Gold	Non-Randomized	Web of Science/Clarivate	202 articles	94 articles	Other Metric	Yes	High	High	High	High	High	Article	Journal of clinical epidemiology	Closed
Chen 2017	Multidisciplinary	Green	Non-Randomized	Web of Science/Clarivate	841 (Robotics), 178 (LIS) articles	20338 (Robotics); NR (LIS) articles	Mean Citations Per Article	Yes	High	High	High	High	High	Conference Presentation	NA	NA
Cho 2020	Multidisciplinary	Green and Gold	Non-Randomized	Scopus/Elsevier	1117 articles	2778 articles	Other Metric	No	High	High	High	High	High	Article	Journal of the Korean Library and Information Science Society	Open
Chua 2017	Medical and Health Sciences	Green and Gold	Non-Randomized	Scopus/Elsevier;Web of Science/Clarivate;Google Scholar	102 articles	101 articles	Mean Citations Per Article, Median Citations Per Article	Yes	High	High	High	Low	High	Article	F1000Research	Open
Cintra 2018	Social Sciences	Green and Gold	Non-Randomized	Web of Science/Clarivate;Google Scholar	416 articles	456 articles	Mean Citations Per Article, Median Citations Per Article	Yes	High	High	Low	High	High	Article	Investigaci�n bibliotecol�gica	Open
Clements 2017	Natural Sciences	Gold	Non-Randomized	Other	300 articles	300 articles	Mean Citations Per Article	Yes	High	High	Low	High	Low	Article	Facets	Open
Creaser 2006	Natural Sciences	Gold	Non-Randomized	Other	115 articles	1092 articles	Other Metric	No	High	High	High	High	High	Report	NA	NA
Davis 2007	Multidisciplinary	Green	Non-Randomized	Other	511 articles	2254 articles	Other Metric	Sometimes	High	High	Low	High	High	Article	Scientometrics	Closed
Davis 2008	Medical and Health Sciences	Gold	Randomized	Web of Science/Clarivate	247 articles	1372 articles	Other Metric	No	High	High	High	High	Low	Article	BMJ: British Medical Journal	Closed
Davis 2009	Multidisciplinary	Gold	Non-Randomized	Web of Science/Clarivate	1613 articles	9400 articles	Total Citations for Each Article	No	High	High	High	High	High	Article	Journal of the American Society for Information Science and Technology	Closed
Davis 2010	Multidisciplinary	Gold	Randomized	Web of Science/Clarivate	712 articles	2533 articles	Other Metric	No	High	High	High	High	High	Article	Physiologist	Closed
DeGroote 2015	Medical and Health Sciences	Green and Gold	Non-Randomized	Scopus/Elsevier	337 (2006), 3119 (2009) articles	3241 (2006), 1263 (2009) articles	Mean Citations Per Article	Sometimes	High	High	Low	Low	High	Article	PLoS One	Open
Ding 2020	Medical and Health Sciences	NR	Non-Randomized	Web of Science/Clarivate	NR	NR	Mean Citations Per Article	No	High	High	High	High	High	Article	Evidence Based Complementary and Alternative Medicine	Open
Donovan 2011	Social Sciences	Green	Non-Randomized	Other	124 articles	442 articles	Mean Citations Per Article, Total Citations For All Articles	Yes	High	High	Low	High	High	Article	Law Library Journal	Open
Donovan 2015	Social Sciences	NR	Non-Randomized	Other	3489 articles	2553 articles	Mean Citations Per Article, Total Citations For All Articles, Other Metric	Sometimes	High	High	High	High	High	Article	Edison: Law & Technology	Open
Dorta-Gonzalez 2017	Multidisciplinary	Gold	Non-Randomized	Web of Science/Clarivate	60556 articles	1077826 articles	Mean Citations Per Article, Median Citations Per Article, Other Metric	No	High	High	Low	Low	High	Article	Scientometrics	Closed
Dorta-Gonzalez 2018	Multidisciplinary	Gold	Non-Randomized	Scopus/Elsevier	3737 journals	18485 journals	Mean Citations Per Article, Median Citations Per Article	No	High	High	Low	Low	High	Article	Research Evaluation	Closed
Eysenbach 2006	Multidisciplinary	Gold	Non-Randomized	Web of Science/Clarivate	212 articles	1280 articles	Mean Citations Per Article, Median Citations Per Article	Yes	High	High	Low	Low	High	Article	Plos Biology	Open
Ezema 2017	Medical and Health Sciences	Gold	Non-Randomized	Google Scholar	65 journals	69 journals	Mean Citations Per Article	Yes	High	High	High	High	High	Article	Electronic Library	Closed
Fiebig 2019	Agricultural Sciences	Gold	Non-Randomized	Google Scholar	2 articles	5 articles	Total Citations For All Articles	No	High	High	High	High	High	Article	Erwerbs-Obstbau	Closed
Frisch 2014	Medical and Health Sciences	Gold	Non-Randomized	Web of Science/Clarivate;Google Scholar	1 journals	4 journals	Mean Citations Per Article, Other Metric	No	High	High	Low	High	High	Article	Cytojournal	Closed
Gargouri 2010	Multidisciplinary	Green	Non-Randomized	Web of Science/Clarivate	6215 articles	20982 articles	Other Metric	Yes	High	High	High	High	High	Article	PLoS One	Open
Gaule 2011	Multidisciplinary	Gold	Non-Randomized	Web of Science/Clarivate	723 articles	3665 articles	Mean Citations Per Article	Sometimes	High	High	High	High	Low	Article	Research Policy	Closed
Gentil-Beccot 2010	Natural Sciences	Green and Gold	Non-Randomized	Other	25778 articles	963 articles	Mean Citations Per Article	Sometimes	High	High	High	High	High	Article	Scientometrics	Closed
Gonzalez-Betancor 2019	Multidisciplinary	Gold	Non-Randomized	Scopus/Elsevier	3522 articles	18007 articles	Other Metric	Yes	High	High	High	High	High	Article	Scientometrics	Closed
Greyson 2009	Medical and Health Sciences	Green	Non-Randomized	Web of Science/Clarivate	358 articles	1565 articles	Mean Citations Per Article	Yes	High	High	Low	High	Low	Article	Journal of the Canadian Health Libraries Association	Open
Hafeez 2019	Medical and Health Sciences	Gold	Non-Randomized	Web of Science/Clarivate	396 articles	149 articles	Median Citations Per Article	Yes	High	High	Low	High	High	Article	Journal of Psychiatric Research	Closed
Hajjem 2005	Multidisciplinary	NR	Non-Randomized	Web of Science/Clarivate	122547 articles	870619 articles	Mean Citations Per Article, Median Citations Per Article, Other Metric	Sometimes	High	High	High	Low	High	Report	NA	NA
Hajjem 2006	Multidisciplinary	NR	Non-Randomized	Web of Science/Clarivate	156845 articles	1150193 articles	Other Metric	Yes	High	High	High	High	High	Preprint	NA	NA
Hassan 2018	Medical and Health Sciences	NR	Non-Randomized	Scopus/Elsevier	442 articles	2119 articles	Mean Citations Per Article	Sometimes	High	High	High	High	High	Article	Current Medical Research and Opinion	Closed
Henneken 2006	Natural Sciences	Green	Non-Randomized	Other	NR	NR	Mean Citations Per Article	Yes	High	High	High	High	High	Article	Journal of Electronic Publishing	Open
Holmberg 2020	Multidisciplinary	Gold	Non-Randomized	Web of Science/Clarivate	2027 articles	9689 articles	Other Metric	Sometimes	High	High	High	High	High	Article	Scientometrics	Closed
Hua 2016	Medical and Health Sciences	Green and Gold	Non-Randomized	Scopus/Elsevier;Web of Science/Clarivate;Google Scholar	416 articles	492 articles	Mean Citations Per Article	No	High	High	Low	High	High	Article	Journal of Dentistry	Closed
Hua 2017	Medical and Health Sciences	Green and Gold	Non-Randomized	Scopus/Elsevier;Web of Science/Clarivate;Google Scholar	530 articles	382 articles	Mean Citations Per Article	Yes	High	High	Low	Low	High	Article	Annals of Oncology	Closed
Hubbard 2017	Multidisciplinary	Gold	Non-Randomized	Web of Science/Clarivate	1496 articles	10111 articles	Mean Citations Per Article, Median Citations Per Article	Sometimes	High	High	High	High	High	Conference Presentation	NA	NA
Hudson 2019	Medical and Health Sciences	Gold	Non-Randomized	Scopus/Elsevier	486 articles	1071 articles	Mean Citations Per Article	Yes	High	High	High	High	High	Article	Current Medical Research and Opinion	Closed
Ingwersen 2011	Social Sciences	Green	Non-Randomized	Web of Science/Clarivate;Google Scholar	10 articles	10 articles	Mean Citations Per Article, Total Citations For All Articles, Other Metric	No	High	High	High	Low	High	Conference Presentation	NA	NA
Kamat 2018	Natural Sciences	Gold	Non-Randomized	Scopus/Elsevier	3654 articles	26746 articles	Mean Citations Per Article, Total Citations For All Articles	Sometimes	High	High	High	High	High	Article	ACS Energy Letters	Closed
Kim 2011	Medical and Health Sciences	NR	Non-Randomized	Web of Science/Clarivate	NR	NR	Other Metric	Yes	High	High	High	High	High	Article	Journal of the American Medical Informatics Association	Closed
Kim 2012	Natural Sciences	Gold	Non-Randomized	Web of Science/Clarivate	87 articles	81 articles	Mean Citations Per Article	Yes	High	High	High	High	High	Conference Presentation	NA	NA
Koler-Povh 2014	Engineering and Technology	NR	Non-Randomized	Scopus/Elsevier;Web of Science/Clarivate;Google Scholar	442 articles	1584 articles	Mean Citations Per Article, Median Citations Per Article	Sometimes	High	High	High	High	High	Article	Scientometrics	Closed
Kortlever 2019	Medical and Health Sciences	Gold	Non-Randomized	Scopus/Elsevier	48 journals	156 journals	Other Metric	No	High	High	Low	High	High	Article	Clinical orthopaedics and related research	Closed
Kousha 2010	Agricultural Sciences	Green	Non-Randomized	Scopus/Elsevier;Web of Science/Clarivate;Google Scholar	55 (Google Scholar), 100 (Scopus) articles	345 (Google Scholar), 100 (Scopus) articles	Mean Citations Per Article, Median Citations Per Article	Yes	High	High	High	Low	High	Article	Online Information Review	Closed
Kullman 2014	Multidisciplinary	Green	Non-Randomized	Web of Science/Clarivate	899 articles	2571 articles	Mean Citations Per Article, Other Metric	Yes	High	High	High	High	High	Conference Presentation	NA	NA
Kurtz 2005	Natural Sciences	Green	Non-Randomized	Other	1909 articles	683 articles	Other Metric	No	High	High	High	High	High	Article	Information Processing & Management	Closed
Kurtz 2007	Natural Sciences	Green	Non-Randomized	Other	2208 articles	2513 articles	Mean Citations Per Article	No	High	High	High	High	High	Preprint	NA	NA
Lansingh 2009	Medical and Health Sciences	NR	Non-Randomized	Scopus/Elsevier;Google Scholar	240 articles	240 articles	Mean Citations Per Article	No	High	High	High	Low	High	Article	Ophthalmology	Closed
Lewison 2017	Multidisciplinary	Gold	Non-Randomized	Web of Science/Clarivate	NR	NR	Other Metric	Yes	High	High	High	High	High	Conference Presentation	NA	NA
Lin 2007	Natural Sciences	Gold	Non-Randomized	Web of Science/Clarivate	81 articles	87 articles	Mean Citations Per Article, Total Citations For All Articles	Yes	High	High	High	High	High	Article	Concurrently published in Molecules and International Journal of Molecular Sciences	Open
Makeenko 2018	Social Sciences	Gold	Non-Randomized	Web of Science/Clarivate	43 articles	72 articles	Mean Citations Per Article, Median Citations Per Article	Yes	High	High	High	High	Low	Article	Vestnik Moskovskogo Universiteta	Open
McCabe 2014	Multidisciplinary	Gold	Non-Randomized	Web of Science/Clarivate	NR	NR	Mean Citations Per Article	Sometimes	High	High	High	High	High	Article	Economic Inquiry	Closed
Metcalfe 2005	Natural Sciences	Green	Non-Randomized	Other	706 articles	476 articles	Mean Citations Per Article, Median Citations Per Article, Other Metric	Yes	High	High	High	High	High	Article	Bulletin of the American Astronomical Society	Closed
Metcalfe 2006	Natural Sciences	Green	Non-Randomized	Other	33 articles	307 articles	Mean Citations Per Article	Yes	High	High	High	High	High	Article	Solar Physics	Closed
Mikki 2017	Multidisciplinary	NR	Non-Randomized	Google Scholar	47933 articles	22949 articles	Mean Citations Per Article, Median Citations Per Article, Other Metric	Yes	High	High	High	Low	High	Article	Scientometrics	Closed
Mikki 2018a	Multidisciplinary	Green and Gold	Non-Randomized	Google Scholar	26815 articles	60624 articles	Mean Citations Per Article	Sometimes	High	High	High	Low	High	Article	Publications	Open
Mikki 2018b	Social Sciences	Green and Gold	Non-Randomized	Google Scholar	400 articles	129 articles	Median Citations Per Article	Yes	High	High	High	Low	High	Article	Library Hi Tech	Closed
Miller 2020	Medical and Health Sciences	Gold	Non-Randomized	Scopus/Elsevier	125 articles	500 articles	Mean Citations Per Article	Yes	High	High	High	Low	High	Article	Clinical anatomy	Closed
Mimouni 2017	Medical and Health Sciences	NR	Non-Randomized	Other	415 articles	1569 articles	Other Metric	No	High	High	High	High	High	Article	Investigative Ophthalmology & Visual Science	Open
Moed 2007	Natural Sciences	Green	Non-Randomized	Web of Science/Clarivate	NR	NR	Other Metric	No	High	High	Low	High	High	Article	Journal of the American Society for Information Science and Technology	Closed
Momeni 2019	NR	Gold	Non-Randomized	Web of Science/Clarivate	58 journals	58 (prior to flipping) journals	Other Metric	No	High	High	Low	Low	Low	Preprint	NA	NA
Moskaleva 2019	Multidisciplinary	Green and Gold	Non-Randomized	Scopus/Elsevier;Web of Science/Clarivate	NR	NR	Mean Citations Per Article, Other Metric	Yes	High	High	High	High	High	Conference Presentation	NA	NA
Mueller-Langer 2018	Multidisciplinary	Green and Gold	Non-Randomized	Web of Science/Clarivate	268 articles	1676 articles	Other Metric	Sometimes	High	High	High	High	High	Article	Economic Inquiry	Closed
Muller-Langer 2014	Social Sciences	Gold	Non-Randomized	Web of Science/Clarivate	208 articles	1121 articles	Other Metric	No	High	High	High	Low	High	Preprint	NA	NA
Nazim 2018	Medical and Health Sciences	Gold	Non-Randomized	Google Scholar	25469 articles	21717 articles	Mean Citations Per Article, Total Citations For All Articles, Other Metric	No	High	High	High	High	High	Article	Journal of Electronic Resources in Medical Libraries	Closed
Nelson 2017	Natural Sciences	Gold	Non-Randomized	Web of Science/Clarivate	814 articles	27621 articles	Mean Citations Per Article	Sometimes	Low	High	Low	Low	High	Article	Journal of the Association for Information Science and Technology	Closed
Norris 2008	Multidisciplinary	Green	Non-Randomized	Web of Science/Clarivate	2280 articles	2353 articles	Mean Citations Per Article, Other Metric	Yes	High	High	Low	High	High	Thesis	NA	NA
O'Kelly 2019	Medical and Health Sciences	Gold	Non-Randomized	Web of Science/Clarivate	611 articles	1633 articles	Mean Citations Per Article, Median Citations Per Article, Total Citations For All Articles	Yes	High	High	High	High	High	Article	Journal of Pediatric Urology	Closed
Ottaviani 2016	Multidisciplinary	Green	Non-Randomized	Web of Science/Clarivate	3850 articles	89895 articles	Mean Citations Per Article, Median Citations Per Article, Other Metric	Sometimes	High	High	High	Low	High	Article	PLoS One	Open
Pacheco 2018	NR	Green and Gold	Non-Randomized	Scopus/Elsevier;Web of Science/Clarivate	30 articles	30 articles	Total Citations For All Articles	No	High	High	High	High	High	Conference Presentation	NA	NA
Patel 2019	Medical and Health Sciences	NR	Non-Randomized	Other	391 articles	525 articles	Median Citations Per Article	Yes	High	High	High	High	High	Article	American Journal of Medicine	Closed
Peidu 2020	Natural Sciences	Green and Gold	Non-Randomized	Scopus/Elsevier	200 articles	3666 articles	Mean Citations Per Article, Total Citations For All Articles	No	High	High	High	High	High	Article	Journal of Scientometric Research	Open
Pitol 2014	Multidisciplinary	NR	Non-Randomized	Web of Science/Clarivate	690 articles	292 articles	Mean Citations Per Article	Yes	High	High	High	High	High	Article	Library Hi Tech	Closed
Piwowar 2018	Multidisciplinary	Green and Gold	Non-Randomized	Web of Science/Clarivate	36100 articles	63900 articles	Mean Citations Per Article	Sometimes	High	High	High	High	High	Article	PeerJ	Open
Povh 2016	Engineering and Technology	NR	Non-Randomized	Scopus/Elsevier;Web of Science/Clarivate;Google Scholar	442 articles	1584 articles	Mean Citations Per Article, Median Citations Per Article	Sometimes	High	High	High	Low	High	Article	Knji�nica. Revija za podro?je bibliotekarstva in informacijske znanosti	Open
Razumova 2019	Multidisciplinary	Green and Gold	Non-Randomized	Web of Science/Clarivate;Other	15356164 articles	80694884 articles	Mean Citations Per Article, Total Citations For All Articles	Yes	High	High	High	Low	High	Article	Journal of Information Science Theory and Practice	Open
Riera 2013	Medical and Health Sciences	Gold	Non-Randomized	Web of Science/Clarivate	39 articles	122 articles	Median Citations Per Article	Sometimes	High	High	High	High	High	Article	Medicina Intensiva	Closed
Sababi 2017	Multidisciplinary	Green and Gold	Non-Randomized	Google Scholar	810 articles	1013 articles	Mean Citations Per Article, Median Citations Per Article, Other Metric	Yes	High	High	High	High	High	Article	RT. A Journal on Research Policy and Evaluation	Open
Sahu 2005	Medical and Health Sciences	Gold	Non-Randomized	Scopus/Elsevier;Web of Science/Clarivate;Google Scholar	NR	NR	Mean Citations Per Article, Total Citations For All Articles, Other Metric	Yes	High	High	High	High	High	Conference Presentation
Salisbury 2017	Multidisciplinary	Gold	Non-Randomized	Web of Science/Clarivate;Google Scholar	368 articles	8291 articles	Mean Citations Per Article, Other Metric	Sometimes	High	High	High	Low	High	Article	Science and Technology Libraries	Closed
Salisbury,2020	Agricultural Sciences	Green and Gold	Non-Randomized	Web of Science/Clarivate	180 articles	585 articles	Mean Citations Per Article	No	High	High	High	Low	High	Article	Collection Management	Closed
Sanders 2017	Medical and Health Sciences	NR	Non-Randomized	Web of Science/Clarivate	154 articles	2903 articles	Median Citations Per Article	Yes	High	High	High	Low	High	Article	Gut	Closed
Schrader 2016	Social Sciences	Gold	Non-Randomized	Google Scholar	207 articles	196 articles	Mean Citations Per Article, Total Citations For All Articles	Yes	High	High	High	High	Low	Thesis	NA	NA
Shekhani 2017	Medical and Health Sciences	NR	Non-Randomized	Web of Science/Clarivate	520 articles	182 articles	Other Metric	Yes	High	High	Low	High	High	Article	American Journal of Roentgenology	Closed
Sotudeh 2008	Multidisciplinary	Gold	Non-Randomized	Web of Science/Clarivate	16194 articles	73841 articles	Other Metric	Sometimes	High	High	High	High	High	Article	Scientometrics	Closed
Sotudeh 2015	Multidisciplinary	Gold	Non-Randomized	Scopus/Elsevier	22549 articles	475205 articles	Mean Citations Per Article, Median Citations Per Article, Total Citations For All Articles	Yes	Low	High	Low	Low	Low	Article	Scientometrics	Closed
Sotudeh 2018	Multidisciplinary	Gold	Non-Randomized	Scopus/Elsevier	7367 (Undeduplicated), 5135 (Deduplicated) articles	155,033 (Undeduplicated), 101,080 (Deduplicated) articles	Mean Citations Per Article	Yes	High	High	High	High	High	Article	Scientometrics	Closed
Sotudeh 2019	Multidisciplinary	Green and Gold	Non-Randomized	Scopus/Elsevier	21123 articles	31027 articles	Mean Citations Per Article	Yes	High	High	High	Low	High	Article	Journal of Academic Librarianship	Closed
Sotudeh 2020	NR	Green and Gold	Non-Randomized	Scopus/Elsevier	1502 articles	2669 articles	Mean Citations Per Article, Other Metric	Yes	High	High	High	High	High	Article	Journal of Information Science	Closed
Stankus 2018	Agricultural Sciences	Gold	Non-Randomized	Web of Science/Clarivate	75 articles	74 articles	Mean Citations Per Article, Median Citations Per Article	No	High	High	High	High	High	Article	Journal of Agricultural & Food Information	Closed
Tahim 2016	Medical and Health Sciences	NR	Non-Randomized	Web of Science/Clarivate	23 journals	7 journals	Total Citations For All Articles	No	High	High	High	High	High	Article	Journal of Maxillofacial & Oral Surgery	Closed
Tang 2017	Natural Sciences	Gold	Non-Randomized	Web of Science/Clarivate	1767 articles	1767 articles	Mean Citations Per Article	Sometimes	High	High	High	High	High	Article	Ecosphere	Open
Tonia 2016	Medical and Health Sciences	Gold	Non-Randomized	Web of Science/Clarivate	9 articles	121 articles	Mean Citations Per Article, Median Citations Per Article	No	Low	High	Low	Low	Low	Article	International Journal of Public Health	Open
Valderrama-Zurian 2019	Social Sciences	Green and Gold	Non-Randomized	Web of Science/Clarivate	29741 articles	269817 articles	Other Metric	Yes	High	High	Low	Low	High	Article	Scientometrics	Closed
van Leeuwen 2015	NR	Gold	Non-Randomized	Web of Science/Clarivate	NR	NR	Other Metric	No	High	High	High	High	High	Conference Presentation	NA	NA
Vanclay 2013	Natural Sciences	Green and Gold	Non-Randomized	Scopus/Elsevier	NR	NR	Other Metric	No	High	High	High	High	High	Article	Journal of Informetrics	Closed
Vaughn 2008	Social Sciences	NR	Non-Randomized	Web of Science/Clarivate;Google Scholar	49 articles	857 articles	Mean Citations Per Article, Median Citations Per Article	Yes	High	High	High	High	High	Article	Scientometrics	Closed
Wakeling 2017	Medical and Health Sciences	Gold	Non-Randomized	Web of Science/Clarivate	1989 articles	113 articles	Mean Citations Per Article	No	High	High	High	High	High	Article	Publications	Open
Wang 2011	Social Sciences	Gold	Non-Randomized	Web of Science/Clarivate;Other	499 articles	264 articles	Total Citations For All Articles, Other Metric	Sometimes	High	High	High	Low	High	Conference Presentation	NA	NA
Wang 2015	Natural Sciences	Gold	Non-Randomized	Other	587 articles	1174 articles	Mean Citations Per Article	Yes	High	High	High	High	High	Article	Scientometrics	Closed
Wang 2020a	Natural Sciences	Green	Non-Randomized	Scopus/Elsevier;Web of Science/Clarivate	7669 articles	15721 articles	Mean Citations Per Article, Median Citations Per Article	Yes	High	High	High	Low	High	Article	Journal of Informetrics	Closed
Wang 2020b	Social Sciences	Green	Non-Randomized	Scopus/Elsevier;Web of Science/Clarivate;Google Scholar	508 articles	5536 articles	Mean Citations Per Article, Other Metric	Yes	High	High	High	Low	Low	Article	Scientometrics	Closed
Wen 2013	Medical and Health Sciences	Gold	Non-Randomized	Web of Science/Clarivate	1042 articles	1885 articles	Mean Citations Per Article	No	High	High	High	High	Low	Article	Journal of Educational Media and Library Science	Closed
Witold 2018	Multidisciplinary	NR	Non-Randomized	Scopus/Elsevier;Web of Science/Clarivate	69 (Scopus), 203 (Web of Science) articles	Scopus/Elsevier: 614 (Scopus), 304 (Web of Science) articles	Total Citations For All Articles	Sometimes	High	High	High	High	High	Conference Presentation	NA	NA
Wohlrabe 2014	Social Sciences	NR	Non-Randomized	Web of Science/Clarivate;Google Scholar;Other	508 articles	131 articles	Mean Citations Per Article	Yes	High	High	High	High	Low	Preprint	NA	NA
Xia 2011	Social Sciences	NR	Non-Randomized	Web of Science/Clarivate	486 articles	389 articles	Mean Citations Per Article	Yes	High	High	Low	High	High	Article	Journal of Information Science	Closed
Xia 2012	Social Sciences	Green and Gold	Non-Randomized	Web of Science/Clarivate	200 articles	467 articles	Mean Citations Per Article	Yes	High	High	Low	Low	High	Article	Online Information Review	Closed
Xu 2011	Multidisciplinary	Green and Gold	Non-Randomized	Google Scholar	6904 articles	5450 articles	Mean Citations Per Article, Total Citations For All Articles	Sometimes	High	High	High	High	High	Conference Presentation	NA	NA
Young 2018	Medical and Health Sciences	NR	Non-Randomized	Google Scholar	77 articles	59 articles	Mean Citations Per Article, Median Citations Per Article	Yes	High	High	High	Low	High	Article	Current Medical Research and Opinion	Closed
Young 2020	Multidisciplinary	Green and Gold	Non-Randomized	Web of Science/Clarivate	686 articles	1942 articles	Other Metric	Yes	High	High	High	Low	High	Article	Journal of Academic Librarianship	Closed
Zawacki-Richter 2010	Social Sciences	Gold	Non-Randomized	Google Scholar	578 articles	545 articles	Mean Citations Per Article, Other Metric	Inconclusive	High	High	Low	Low	High	Article	International Journal of E-Learning & Distance Education	Open
Zhang 2006	Social Sciences	Gold	Non-Randomized	Web of Science/Clarivate	49 articles	45 articles	Mean Citations Per Article, Median Citations Per Article	No	High	High	High	High	High	Article	Libri: International Journal of Libraries & Information Services	Closed
Zhang 2017	Multidisciplinary	Green and Gold	Non-Randomized	Web of Science/Clarivate	246 articles	404 articles	Mean Citations Per Article	Sometimes	High	High	Low	Low	High	Article	Journal of Academic Librarianship	Closed
Zhang 2018	Medical and Health Sciences	Green	Non-Randomized	Web of Science/Clarivate	203 articles	268 articles	Mean Citations Per Article	No	High	High	High	Low	High	Article	Scientometrics	Closed
